# Supplementary material for: Impaired striatal glutathione–ascorbate metabolism induces transient dopamine increase and motor dysfunction
Source: Nat Metab. 2024 Oct 28;6(11):2100–17. doi: 10.1038/s42255-024-01155-z (PMC11599059; doi:10.1038/s42255-024-01155-z)
Supplement: Supplementary file 3 — Statistical source data. [file 42255_2024_1155_MOESM3_ESM.xlsx]

## Sheet: Fig. 1a
Fig. 1a	Spontaneous locomotor activity
	3-5M			8-10M
	TrkbPenk-WT	TrkbPenk-KO		TrkbPenk-WT	TrkbPenk-KO
	26.7977	20.3788		24.7164	26.0387
	28.514	36.809		23.803	28.8585
	23.2732	26.2238		19.8415	23.3333
	35.2799	22.6604		21.7092	19.8929
	31.1351	26.8526		16.6814	27.702
	14.6207	18.5849		27.6407	33.8712
	23.5621	43.1747		25.7886	33.2934
	26.9869	31.9537		26.0237	28.0455
	20.5803	24.3847		11.5398	28.3184
	25.1928	23.5159
	33.0383	22.1667
	27.1988

## Sheet: Fig. 1d
Fig. 1d	Habituation
3-5M	TrkbPenk-WT												TrkbPenk-KO
day 1	15.3036	16.9184	13.9526	24.1657	18.643	8.96798	13.2817	17.2606	11.3403	11.1408	18.9952	18.429	9.73692	21.5268	12.8041	10.0117	13.5035	11.0948	23.3728	16.7303	13.4649	14.7417	14.34
day 2	7.44552	12.5808	11.6474	12.026	12.5167	7.108	11.385	14.0035	10.225	10.4644	15.4569	9.10951	12.4753	13.6358	15.9974	9.30514	9.44263	13.104	12.3586	16.1809	12.4441	12.2221	8.41179
day 3	10.7607	9.82089	6.59144	9.27378	6.31644	4.61383	5.95824	9.57873	11.1329	12.1333	11.3531	8.80776	6.07043	11.2714	6.09953	15.7421	9.85895	9.69397	9.78509	18.6737	13.6268	10.0217	6.79266

## Sheet: Fig. 1e
Fig. 1e	Habituation
8-10M	TrkbPenk-WT									TrkbPenk-KO
day 1	10.0904	2.06443	11.2024	9.34053	13.3858	8.12401	11.1775	9.16221	6.99816	10.0577	10.971	10.7905	9.26664	5.19626	8.64348	11.5712	11.9331	11.7639
day 2	10.9378	9.28218	10.7015	9.37263	5.76265	9.81767	6.22987	7.06961	4.73166	6.23171	16.1355	7.55157	13.2976	12.4917	5.5513	11.4598	8.89936	14.2049
day 3	7.34568	3.53974	3.54316	10.3776	4.55032	4.8354	8.4877	7.59956	3.56399	6.52813	13.2952	8.69139	10.4435	14.2811	10.1718	14.5317	11.0782	6.35128

## Sheet: Fig. 1h
Fig. 1h	TH expression levels determined by optical density shown in fold change of control
	1M	2M	3M	8M
TrkbPenk-WT	1.09771	0.915654	0.990812	0.986349
	0.918478	1.16762	1.02479	0.957163
	0.983807	0.916729	0.984403	1.05649
TrkbPenk-KO	1.06184	0.955752	1.13701	0.975086
	0.911273	1.20013	1.11109	0.944784
	1.04964	0.951846	1.09351	0.978242

## Sheet: Fig. 1i
Fig. 1i	Quantification of TH protein levels expressed as fold change of control
Fold Change	TrkbPenk-WT	TrkbPenk-KO
	1.89	1.67
	0.49	2.18
	0.36	2.84
	1.27	2.92

## Sheet: Fig. 1j
Fig. 1j	Mean of the cumulative striatal area of TH-IF
	1M	2M	3M	8M
TrkbPenk-WT	1.05475	0.984292	1.03647	1.06337
	0.941336	1.05001	1.01127	0.993291
	1.00391	0.990875	0.952256	0.94334
TrkbPenk-KO	0.990472	1.04794	1.04826	0.974346
	0.900821	1.06134	1.04288	0.987942
	0.986263	0.971988	1.01129	0.906097
