# Supplementary material for: Impaired striatal glutathione–ascorbate metabolism induces transient dopamine increase and motor dysfunction
Source: Nat Metab. 2024 Oct 28;6(11):2100–17. doi: 10.1038/s42255-024-01155-z (PMC11599059; doi:10.1038/s42255-024-01155-z)
Supplement: Supplementary file 5 — Statistical source data. [file 42255_2024_1155_MOESM5_ESM.xlsx]

## Sheet: Fig. 2a
Fig. 2a	HPLC analysis of total tissue content of DA and its metabolites at 3.5M
	TrkbPenk-WT				TrkbPenk-KO
DA	81.527	73.6178	86.263		109.11	133.95	91.6667	129.227
DOPAC	36.8068	37.571	42.5108		73.5853	54.242	56.2332	56.2092
HVA	15.9013	14.6554	16.2639		25.2032	21.479	17.419	21.0118

## Sheet: Fig. 2b
Fig. 2b	HPLC analysis of total tissue content of DA and its metabolites at 8-9M
	TrkbPenk-WT				TrkbPenk-KO
DA	44.7674	43.8717	75.5724	61.9254	48.3904	75.0214	57.2572	82.8036
DOPAC	22.0546	26.0644	51.9231	39.8012	24.8043	52.0574	34.4002	60.4752
HVA	10.4795	12.5101	37.8788	34.8305	13.9509	20.6044	21.2121	61.4286

## Sheet: Fig. 2c
Fig. 2c	DA turnover 3.5M
	TrkbPenk-WT				TrkbPenk-KO
DOPAC/DA	0.45	0.5	0.49		0.67	0.4	0.61	0.43
HVA/DA	0.2	0.2	0.19		0.23	0.16	0.19	0.16

## Sheet: Fig. 2d
Fig. 2d	DA turnover 8-9M
	TrkbPenk-WT				TrkbPenk-KO
DOPAC/DA	0.49	0.59	0.69	0.64	0.51	0.69	0.6	0.73
HVA/DA	0.23	0.29	0.5	0.56	0.29	0.27	0.37	0.74

## Sheet: Fig. 2k
Fig. 2k	TH+ cell counting in SNC/VTA expressed as fold change of cotrols
	2M			3M			8M
	TrkbPenk-WT	TrkbPenk-KO		TrkbPenk-WT	TrkbPenk-KO		TrkbPenk-WT	TrkbPenk-KO
	1.03767	1.05517		0.966545	1.32436		0.9375	0.947034
	1.03767	1.06472		1.01236	1.34836		1.01536	0.951801
	0.924668	1.00424		1.02109	1.368		1.04714	0.970869

## Sheet: Fig. 2p
Fig. 2p	SST+ and NPY+ cell number in the whole striatal area expressed as fold change of cotrols
	3M
	TrkbPenk-WT		TrkbPenk-KO
	NPY+	SST+	NPY+	SST+
	1.04	1.03	0.81	0.89
	0.96	1.01	0.8	0.82
	1	0.96	0.81	0.83

## Sheet: Fig. 2u
Fig. 2u	SST+ and NPY+ cell number in the whole striatal area expressed as fold change of cotrols
	8M
	TrkbPenk-WT		TrkbPenk-KO
	NPY+	SST+	NPY+	SST+
	1.00321	0.995732	0.87849	0.859554
	1.00382	1.03181	0.832095	0.752473
	0.99297	0.972454	0.754971	0.716974
