# Supplementary material for: Impaired striatal glutathione–ascorbate metabolism induces transient dopamine increase and motor dysfunction
Source: Nat Metab. 2024 Oct 28;6(11):2100–17. doi: 10.1038/s42255-024-01155-z (PMC11599059; doi:10.1038/s42255-024-01155-z)
Supplement: Supplementary file 6 — Statistical source data. [file 42255_2024_1155_MOESM6_ESM.xlsx]

## Sheet: Fig. 3a DEG
Gene	Gene identifier	Mean expression	Condition_3M iSPN+mut vs 3M iSPN+wt.log2FC	log2FC-SE	t-statistic	P-value	Adjusted P-value
Apln	30878	40.1216	8.23313	1.52429	5.40127	6.61693e-08	5.70876e-05
Pcsk6	18553	55.2248	7.98126	1.61074	4.95504	7.23167e-07	0.000434026
Zfp784	654801	74.3595	7.86031	1.38868	5.66029	1.51113e-08	1.60459e-05
Mcm9	71567	88.5339	7.73897	1.34062	5.77268	7.80216e-09	1.07477e-05
Gsto2	68214	91.3697	7.55018	1.15405	6.54231	6.05738e-11	4.18081e-07
Gm9733	751864	48.6069	7.51352	1.35849	5.53081	3.18758e-08	2.93342e-05
Larp6	67557	77.0946	7.46475	1.55342	4.80536	1.54476e-06	0.000735307
Dna2	327762	56.7665	7.42601	1.68464	4.40807	1.04296e-05	0.00306963
Myb	17863	25.7337	7.36391	1.61482	4.56022	5.11011e-06	0.00180185
Snord69	100217431	25.4771	7.19455	1.64118	4.38376	1.16648e-05	0.00328614
Tanc1	66860	149.552	7.15301	1.38294	5.17233	2.31196e-07	0.000159572
Trim45	229644	71.6545	7.062	1.47215	4.79705	1.61022e-06	0.000740915
3300005D01Rik	78512	37.386	7.04398	1.69832	4.14761	3.35968e-05	0.00672131
St18	240690	59.9334	6.98306	1.63319	4.27573	1.90513e-05	0.00461375
3010026O09Rik	68067	105.671	6.92843	1.5941	4.34629	1.38462e-05	0.00374772
Plag1	56711	29.7644	6.8374	1.70573	4.00849	6.11082e-05	0.010414
4930502E18Rik	75013	36.1657	6.80677	1.72289	3.95079	7.78927e-05	0.0126498
Tenm1	23963	45.6585	6.80434	1.58582	4.29073	1.78085e-05	0.00438979
Gm9054	668224	25.198	6.71982	1.70718	3.9362	8.27821e-05	0.0131348
Tonsl	72749	37.5722	6.71167	1.51688	4.42465	9.65979e-06	0.00296319
Sobp	109205	38.3117	6.67145	1.6124	4.1376	3.50962e-05	0.00681957
Rgs11	50782	46.3151	6.66555	1.58833	4.19657	2.70983e-05	0.00566764
Pcdhgc5	93708	14.7295	6.62636	1.66742	3.97403	7.06672e-05	0.0117529
Cntd1	68107	12.879	6.59575	1.65561	3.98387	6.78009e-05	0.0114137
Gm11110	100169874	18.8982	6.50357	1.71109	3.80083	0.000144212	0.0191413
4931431C16Rik	74364	54.1515	6.47877	1.22272	5.29866	1.16655e-07	8.94617e-05
BC031361	414072	41.753	6.45331	1.352	4.77316	1.81355e-06	0.00078232
Ada	11486	49.4716	6.42047	1.67587	3.83113	0.000127554	0.0174332
Lrrc19	100061	11.078	6.40283	1.66979	3.83452	0.000125811	0.0174332
Fam151b	73942	21.8791	6.34995	1.45721	4.35762	1.31485e-05	0.00363005
Plekhg1	213783	36.5036	6.34065	1.25077	5.06941	3.99052e-07	0.00026231
Lrrc24	378937	13.0736	6.30534	1.70429	3.69969	0.000215862	0.0246261
Edar	13608	27.4544	6.28809	1.62736	3.86397	0.000111558	0.0160412
Ksr1	16706	5.039	6.2302	1.57834	3.94732	7.90325e-05	0.0126856
Dusp15	252864	50.3391	6.17946	1.66841	3.70381	0.000212384	0.0244313
Hist1h3e	319151	6.0352	6.1396	1.63216	3.76164	0.000168802	0.0204399
Zfp507	668501	10.2823	6.13705	1.7049	3.59966	0.000318639	0.0330947
Csdc2	105859	4.83509	6.09611	1.6027	3.80366	0.000142575	0.0191079
Cdkn2b	12579	8.1356	6.07505	1.68777	3.59947	0.000318872	0.0330947
AW822252	331578	9.30472	6.05483	1.70708	3.5469	0.000389797	0.0378926
Pcdhb20	93891	38.089	6.04765	1.42947	4.23068	2.32982e-05	0.00521754
Lrp2	14725	4.11756	6.00043	1.593	3.76675	0.000165387	0.0204399
Lrrn3	16981	25.4573	5.9556	1.35601	4.39201	1.12305e-05	0.00322971
Cdk6	12571	51.9972	5.89947	1.53947	3.83214	0.000127034	0.0174332
Sycp3	20962	57.5806	5.87068	1.18012	4.97463	6.53707e-07	0.000410172
Lrrd1	242838	6.69138	5.86038	1.70136	3.44453	0.000572054	0.0491212
Gfod1	328232	55.7851	5.80819	1.54507	3.75918	0.00017047	0.0204623
Rbmy	19657	3.67461	5.79929	1.61994	3.57994	0.000343668	0.0341294
Cobl	12808	27.7251	5.79361	1.38019	4.1977	2.6964e-05	0.00566764
5031434O11Rik	100039684	18.0918	5.78098	1.61366	3.58252	0.00034029	0.0340389
Ect2l	100045792	19.5892	5.73376	1.64484	3.48591	0.00049047	0.0439096
Plcd4	18802	8.70381	5.70999	1.39257	4.10033	4.12568e-05	0.0076928
Cdk18	18557	13.3034	5.67379	1.60176	3.54223	0.000396765	0.0383003
Tmem154	320782	35.9462	5.63069	1.48967	3.77983	0.000156935	0.0200587
Plekhh3	217198	14.778	5.6209	1.31901	4.26146	2.03099e-05	0.00481253
Trank1	320429	98.6281	5.615	1.17408	4.78248	1.73144e-06	0.000770993
Pdzrn4	239618	14.2924	5.52607	1.57773	3.50256	0.000460816	0.0424073
Pim1	18712	15.5637	5.52523	1.50703	3.66631	0.000246073	0.0276162
Pir	69656	2.44466	5.52181	1.60101	3.44896	0.000562755	0.048857
Gpr22	73010	94.373	5.46278	1.40431	3.89001	0.000100238	0.0150265
Pdzd4	245469	12.4365	5.37052	1.24928	4.29891	1.71642e-05	0.00431099
Nyap2	241134	233.752	5.30772	1.26289	4.20282	2.63605e-05	0.00566764
Ggt7	207182	15.3182	5.29658	1.42503	3.71681	0.00020175	0.0235914
Creb5	231991	39.5147	5.25184	1.23432	4.25486	2.0918e-05	0.00481253
Frmd5	228564	33.7279	5.08189	1.20157	4.22937	2.34343e-05	0.00521754
Impdh1	23917	11.0489	4.89874	1.40656	3.48279	0.000496226	0.0439096
Rac3	170758	40.5246	4.69143	1.2165	3.8565	0.00011502	0.0163684
Pop1	67724	47.5742	4.68357	1.2096	3.87198	0.000107954	0.0156862
Ass1	11898	50.5495	4.67994	1.35258	3.46001	0.000540164	0.0474932
Pitpnm3	327958	54.9738	4.63798	1.12177	4.13452	3.557e-05	0.00681957
Itpka	228550	6.20149	4.60484	1.28069	3.59559	0.000323659	0.0330947
Dhtkd1	209692	6.90088	4.53436	1.29292	3.50706	0.000453093	0.0422601
Ipw	16353	42.8512	4.52891	1.28165	3.53367	0.000409832	0.0392869
Necab3	56846	14.098	4.52276	1.29355	3.49639	0.000471591	0.0428279
Kirrel3	67703	48.1696	4.51605	1.24706	3.62134	0.000293078	0.0313616
Omg	18377	251.618	4.49292	0.996478	4.5088	6.51939e-06	0.00214271
Epb4.1l4b	54357	4.84471	4.48749	1.04391	4.29875	1.71765e-05	0.00431099
Rspo1	192199	13.255	4.3866	1.25215	3.50324	0.000459629	0.0424073
Dhfr	13361	64.5539	4.32501	0.918802	4.70722	2.51112e-06	0.00101951
Wnk2	75607	32.1331	4.28424	1.1911	3.59688	0.000322059	0.0330947
Mcph1	244329	559.96	4.2835	1.02517	4.17833	2.93659e-05	0.00605026
Kctd17	72844	107.156	4.18241	1.21531	3.44142	0.000578659	0.0493075
Ttc37	218343	295.578	4.13609	1.05412	3.92373	8.71888e-05	0.0135231
Cep135	381644	152.533	4.09208	1.04126	3.92995	8.49634e-05	0.0133277
Grik4	110637	6.8211	3.96467	1.05369	3.76265	0.000168121	0.0204399
Sik2	235344	112.277	3.89578	0.938865	4.14946	3.33261e-05	0.00672131
Fen1	14156	71.0123	3.86524	1.01551	3.80623	0.000141103	0.019096
Gm10220	434689	17.0917	3.84725	0.848128	4.53617	5.72839e-06	0.00192865
S1pr5	94226	39.4323	3.84563	1.09378	3.5159	0.000438271	0.0414376
Slc37a3	72144	141.97	3.59845	0.957958	3.75638	0.000172388	0.0205142
Zfp423	94187	6.49177	3.19058	0.903921	3.52971	0.000416019	0.039605
Dmtn	13829	157.304	3.15417	0.741076	4.2562	2.0793e-05	0.00481253
Ythdc2	240255	430.331	2.96717	0.844534	3.51338	0.000442451	0.0415483
Anks6	75691	102.312	2.67222	0.719347	3.71479	0.000203374	0.0235914
Speer7-ps1	75858	13.4875	2.6412	0.766872	3.44412	0.000572915	0.0491212
Mapk8ip1	19099	53.6606	2.6075	0.638368	4.08463	4.41469e-05	0.00791433
Atl2	56298	902.111	2.58461	0.673495	3.8376	0.000124242	0.0174332
Aplf	72103	356.806	2.58346	0.567083	4.5557	5.22123e-06	0.00180185
Agrn	11603	142.591	2.52101	0.723843	3.48281	0.000496183	0.0439096
Hist1h2bg	319181	167.237	2.4376	0.580538	4.19887	2.68255e-05	0.00566764
Fbxo34	78938	501.023	2.23781	0.279118	8.01742	1.07987e-15	1.49065e-11
Rnf150	330812	120.988	2.06012	0.502131	4.10276	4.08259e-05	0.0076928
Ptk2b	19229	1709.78	-0.717238	0.196928	-3.64213	0.000270389	0.0298596
Maea	59003	1148.15	-0.923208	0.237537	-3.88659	0.000101661	0.0150265
Gm5796	545007	2435.51	-1.35674	0.30294	-4.47857	7.51438e-06	0.00240748
Gm3558	100041874	2555.9	-1.43777	0.228051	-6.30459	2.8895e-10	9.97165e-07
Gm10406	100038847	5708.05	-1.50334	0.349154	-4.30566	1.66487e-05	0.00431099
LOC100861615	100861615	2496.45	-1.53016	0.259797	-5.88984	3.86578e-09	7.62333e-06
Acss1	68738	967.106	-1.54938	0.448554	-3.45417	0.000551991	0.0482259
Gm2897	100040671	2494.01	-1.55873	0.274881	-5.67055	1.42342e-08	1.60459e-05
Gm3696	100042149	2325.15	-1.5739	0.302315	-5.20616	1.92791e-07	0.000140068
Gm3383	100041515	1391.75	-1.61307	0.259711	-6.21099	5.2651e-10	1.45359e-06
Mesdc1	80889	187.967	-1.63131	0.455076	-3.58469	0.000337473	0.0340117
Gm3500	100041678	4975.13	-1.64063	0.296496	-5.53338	3.14116e-08	2.93342e-05
3110056K07Rik	73204	1446.36	-1.69879	0.437269	-3.88501	0.000102325	0.0150265
Pprc1	226169	423.119	-1.76763	0.431736	-4.09425	4.23539e-05	0.0076928
Zfp933	242747	662.344	-1.80867	0.479276	-3.77376	0.000160803	0.0203644
Wash1	68767	366.947	-1.85664	0.52251	-3.5533	0.000380427	0.0374379
Gm5795	544990	600.888	-2.02301	0.489005	-4.137	3.51883e-05	0.00681957
Slc9a8	77031	253.764	-2.17945	0.453133	-4.80973	1.51131e-06	0.000735307
Ndrg3	29812	2161.65	-2.3451	0.660232	-3.55194	0.000382406	0.0374379
Prmt5	27374	411.49	-2.39824	0.655427	-3.65905	0.000253151	0.0281815
Serac1	321007	165.489	-2.60448	0.744478	-3.4984	0.000468065	0.0427892
Gm7120	633640	120.114	-2.61302	0.718577	-3.63639	0.000276488	0.0302908
Tmem246	67063	124.84	-3.01414	0.808509	-3.72802	0.000192989	0.0227694
Mrc2	17534	57.871	-3.16102	0.653346	-4.8382	1.31023e-06	0.000669865
Pithd1	66193	147.026	-3.3694	0.934448	-3.60576	0.000311236	0.0327962
Daxx	13163	265.977	-3.40521	0.875064	-3.89138	9.96753e-05	0.0150265
Efna5	13640	269.003	-3.61933	0.961572	-3.76397	0.000167239	0.0204399
Hacd1	30963	119.229	-3.89787	0.871211	-4.47409	7.67381e-06	0.00240748
Ifi203	15950	330.628	-4.16325	1.06424	-3.91195	9.15541e-05	0.0140424
Lrrn1	16979	118.037	-4.31759	1.13796	-3.79416	0.000148144	0.0192558
BC048403	270802	134.598	-4.35644	1.07176	-4.06474	4.80869e-05	0.00840243
Gbp2	14469	309.848	-4.46291	1.23058	-3.62667	0.000287095	0.0312052
Zfp101	22643	592.749	-4.53781	1.05434	-4.30393	1.67796e-05	0.00431099
Atcay	16467	82.8989	-4.8463	1.05379	-4.59893	4.24672e-06	0.00158437
Fbln2	14115	58.6433	-4.86442	1.32144	-3.68114	0.000232194	0.0262721
Osbpl3	71720	216.002	-4.88971	1.28938	-3.7923	0.000149259	0.0192558
Ltbp3	16998	15.6596	-4.98523	1.31363	-3.795	0.000147641	0.0192558
Hmgn5	50887	84.2635	-5.05562	1.03356	-4.89144	1.00101e-06	0.000552716
Atxn7l3	217218	44.4331	-5.09837	0.793848	-6.42234	1.34191e-10	6.17457e-07
Pgbd1	319207	369.124	-5.18068	1.43014	-3.6225	0.000291772	0.0313616
Nabp1	109019	377.32	-5.33045	0.925915	-5.75695	8.56451e-09	1.07477e-05
Scimp	327957	165.784	-5.39765	1.35928	-3.97097	7.15799e-05	0.011763
Nudt1	17766	50.3074	-5.40209	1.17786	-4.58638	4.51e-06	0.00163832
Hspb8	80888	22.242	-5.41523	1.55087	-3.49173	0.000479898	0.0432975
Rsad2	58185	150.42	-5.68521	1.586	-3.58463	0.000337555	0.0340117
Mthfd2l	665563	345.158	-5.80427	1.1786	-4.92471	8.4484e-07	0.000485924
Lyve1	114332	201.041	-5.84464	1.61762	-3.6131	0.000302559	0.0321271
Icam2	15896	101.118	-6.03593	1.60207	-3.76759	0.000164828	0.0204399
Ppfibp1	67533	257.775	-6.26315	1.42098	-4.40762	1.04515e-05	0.00306963
Slc19a2	116914	65.5297	-6.38564	1.56786	-4.07284	4.64426e-05	0.00821915
4930512B01Rik	74724	16.1636	-6.45594	1.60055	-4.03358	5.49344e-05	0.00947893
Eri2	71151	217.414	-6.54017	1.12819	-5.79707	6.74854e-09	1.07477e-05
Pex11a	18631	81.9396	-6.55052	1.42264	-4.60448	4.13491e-06	0.00158437
Smim18	72632	46.454	-6.75782	1.64994	-4.0958	4.20717e-05	0.0076928
Pradc1	73327	213.433	-6.97086	1.21062	-5.75809	8.50729e-09	1.07477e-05
Pqlc1	66943	214.685	-6.97253	1.30921	-5.32575	1.00539e-07	8.16376e-05
4930599N23Rik	75379	15.9184	-7.12813	1.46758	-4.85705	1.19146e-06	0.000632574
Eps8l1	67425	54.8055	-7.38037	1.58639	-4.6523	3.28259e-06	0.00129465
Gcc1	74375	48.9402	-7.4387	1.56803	-4.74396	2.09575e-06	0.00087666
Trip10	106628	43.5131	-8.4173	1.37717	-6.11205	9.83607e-10	2.26295e-06

## Sheet: Fig. 3b DEG
Gene	Gene identifier	Mean expression	Condition_8M iSPN+mut vs 8M iSPN+wt.log2FC	log2FC-SE	t-statistic	P-value	Adjusted P-value
A330023F24Rik	320977	353.04	2.85378	0.498424	5.7256	1.03e-08	3.58e-05
Hace1	209462	313.28	2.43029	0.463539	5.24292	1.58e-07	0.00024378
Ankrd40	71452	610.14	1.59894	0.407468	3.9241	8.71e-05	0.0262698
Zfp367	238673	737.033	1.53017	0.279703	5.47072	4.48e-08	8.89e-05
Dnttip1	76233	311.037	1.5228	0.371636	4.09756	4.18e-05	0.0146844
Peo1	226153	376.769	1.47196	0.377838	3.89574	9.79e-05	0.0283117
Psen2	19165	507.677	1.44685	0.269652	5.36562	8.07e-08	0.00013998
Bloc1s5	17828	722.624	1.42925	0.366043	3.9046	9.44e-05	0.027875
Usp45	77593	687.522	1.37438	0.287674	4.77758	1.77e-06	0.0015392
Smad3	17127	1051.5	1.35628	0.300431	4.51445	6.35e-06	0.00333349
Liph	239759	824.279	1.31177	0.320377	4.09446	4.23e-05	0.0146844
Rad9a	19367	680.91	1.25973	0.285916	4.40594	1.05e-05	0.00490033
Cdkn1b	12576	3016.39	0.948643	0.236793	4.00621	6.17e-05	0.0203922
Smndc1	76479	1819.62	0.903241	0.241524	3.73976	0.0001842	0.0477275
Sp110	109032	1631.33	0.874385	0.225888	3.87088	0.00010844	0.0303185
Fhl3	14201	617.536	0.85873	0.205619	4.17631	2.96e-05	0.011115
Acsl5	433256	1270.8	0.781212	0.197692	3.95166	7.76e-05	0.0245488
Mrpl11	66419	745.651	-0.67775	0.14171	-4.78267	1.73e-06	0.0015392
Gm5796	545007	1353.08	-0.930108	0.23573	-3.94565	7.96e-05	0.0245488
Gm3558	100041874	1562.21	-1.04164	0.239406	-4.35095	1.36e-05	0.00587999
Prpf18	67229	1118.95	-1.12742	0.249985	-4.50996	6.48e-06	0.00333349
Gm3696	100042149	1333.08	-1.14505	0.231817	-4.93947	7.83e-07	0.0007767
Gm2897	100040671	1383.2	-1.15028	0.252502	-4.55555	5.22e-06	0.00290111
Gm3500	100041678	2729.61	-1.15746	0.249761	-4.6343	3.58e-06	0.00246924
Trappc13	66975	2812.54	-1.23564	0.319355	-3.86917	0.00010921	0.0303185
LOC100861615	100861615	1450.3	-1.23711	0.225607	-5.48349	4.17e-08	8.89e-05
Vps13d	230895	618.1	-1.28089	0.315937	-4.05426	5.03e-05	0.0170275
Gm3383	100041515	930.727	-1.31768	0.279678	-4.71141	2.46e-06	0.00200868
Gm5795	544990	280.821	-1.48266	0.354688	-4.18018	2.91e-05	0.011115
Cep170b	217882	74.9982	-1.59661	0.422364	-3.78017	0.00015672	0.0426565
Rbm27	225432	676.929	-1.81666	0.413745	-4.39077	1.13e-05	0.00505754
Clu	12759	7810.87	-1.90763	0.433086	-4.40475	1.06e-05	0.00490033
Kdr	16542	37.6589	-2.01403	0.538835	-3.73776	0.00018567	0.0477275
Frem2	242022	23.2299	-2.03577	0.543733	-3.74406	0.00018107	0.0477275
Insm1	53626	59.608	-2.05754	0.494105	-4.16419	3.12e-05	0.011414
Enpp2	18606	89938.2	-2.06152	0.480602	-4.28945	1.79e-05	0.00710367
Aebp1	11568	47.3288	-2.08013	0.527172	-3.94583	7.95e-05	0.0245488
Ttr	22139	246757	-2.14153	0.496733	-4.31122	1.62e-05	0.00662848
Slc22a8	19879	104.778	-2.21634	0.500759	-4.42596	9.6e-06	0.00475987
Prlr	19116	1409.94	-2.30429	0.495892	-4.64675	3.37e-06	0.00246354
Reck	53614	35.4478	-2.33722	0.541877	-4.31319	1.61e-05	0.00662848
4831440E17Rik	320965	82.6851	-2.35361	0.510781	-4.60786	4.07e-06	0.00246924
Npr3	18162	86.8982	-2.49546	0.541705	-4.60669	4.09e-06	0.00246924
Sox6	20679	71.92	-2.50423	0.544729	-4.59721	4.28e-06	0.00247657
Lamb1	16777	29.4752	-2.51101	0.543447	-4.62053	3.83e-06	0.00246924
Eps8l1	67425	22.5798	-2.5366	0.541969	-4.68035	2.86e-06	0.0022085
Kl	16591	2757.82	-2.56106	0.508889	-5.03265	4.84e-07	0.00055956
Gstm2	14863	96.8834	-2.69644	0.54248	-4.97058	6.68e-07	0.00071277
Slc4a3	20536	38.7105	-2.76914	0.539017	-5.13738	2.79e-07	0.00035156
Trib2	217410	39.8994	-2.83937	0.544197	-5.21754	1.81e-07	0.00025168
Tgfbr3	21814	247.247	-3.02566	0.543747	-5.56447	2.63e-08	7.3e-05
Cbr3	109857	34.3502	-3.70048	0.534129	-6.92807	4.27e-12	1.97e-08
1700001L05Rik	69291	83.2638	-3.97046	0.540006	-7.35261	1.94e-13	1.35e-09
Pcolce	18542	191.444	-4.1456	0.542592	-7.64036	2.17e-14	3.01e-10

## Sheet: Fig. 3c DEG
Gene	Gene identifier	Mean expression	Condition_3M iSPN+mut vs 8M iSPN+mut.log2FC	log2FC-SE	t-statistic	P-value	Adjusted P-value
Gsto2	68214	84.2518	9.68278	1.25676	7.70455	1.31e-14	9.48e-11
Gm19689	100503434	27.9279	7.51236	1.47724	5.08541	3.67e-07	0.00023026
Grm7	108073	65.6772	6.55887	1.48648	4.41235	1.02e-05	0.0039848
Cbr3	109857	48.9733	6.51705	1.22179	5.33403	9.61e-08	7.7e-05
Ada	11486	45.9621	6.37266	1.55733	4.09204	4.28e-05	0.00995661
Ass1	11898	45.9775	6.26737	1.28879	4.86298	1.16e-06	0.00059622
Aldh5a1	214579	172.908	6.2296	1.30771	4.76375	1.9e-06	0.00091442
L3hypdh	67217	124.341	6.09638	1.14959	5.3031	1.14e-07	8.22e-05
Kiss1r	114229	4.47451	6.04273	1.46835	4.11531	3.87e-05	0.00917054
Mro	71263	83.8114	6.00943	1.21448	4.94816	7.49e-07	0.00041599
D830046C22Rik	320197	18.7884	5.9641	1.47763	4.03625	5.43e-05	0.0117029
Grk5	14773	86.1853	5.92286	1.38864	4.26523	2e-05	0.00626741
Gnb4	14696	268.499	5.91809	1.39773	4.23406	2.3e-05	0.00676045
Nrsn2	228777	104.627	5.74913	1.40768	4.08411	4.42e-05	0.00998082
Larp6	67557	71.7393	5.71409	1.30917	4.36468	1.27e-05	0.00459494
Slc24a1	214111	13.6849	5.66321	1.25856	4.49976	6.8e-06	0.00280619
Nefl	18039	38.1965	5.60414	1.5716	3.56588	0.00036263	0.0383252
Serpina12	68054	3.69816	5.5538	1.53974	3.60698	0.00030978	0.03494
Dact1	59036	68.8923	5.49091	1.52575	3.59882	0.00031967	0.0357627
Plod2	26432	9.39706	5.44657	1.44044	3.78118	0.00015609	0.0221675
Edar	13608	25.4601	5.36732	1.47106	3.64862	0.00026366	0.0316279
Epor	13857	60.5251	5.36562	1.35939	3.94708	7.91e-05	0.0150277
Gna14	14675	31.8014	5.35262	1.38417	3.86702	0.00011017	0.0172885
Slc30a3	22784	9.9986	5.32744	1.49119	3.57262	0.00035343	0.0383252
Gpr62	436090	10.1572	5.31321	1.4935	3.55757	0.00037431	0.0383252
Mcm9	71567	82.9014	5.28589	1.29394	4.08512	4.41e-05	0.00998082
Slc34a2	20531	4.51498	5.01421	1.31961	3.79976	0.00014483	0.0209144
C1ra	50909	126.452	4.96941	0.816438	6.08669	1.15e-09	2.38e-06
Slco3a1	108116	132.949	4.94189	1.26269	3.91379	9.09e-05	0.015745
C1rb	667277	38.2412	4.91172	0.983158	4.99586	5.86e-07	0.00035235
Grhl2	252973	5.47524	4.90157	1.02619	4.77647	1.78e-06	0.00088812
Rspo1	192199	12.1553	4.82722	1.21002	3.98938	6.62e-05	0.0134701
Guca1b	107477	17.9567	4.77757	1.34187	3.56039	0.0003703	0.0383252
Pcdhb20	93891	36.0742	4.51504	1.2913	3.49649	0.00047142	0.0450718
Cdca2	108912	8.39086	4.32851	1.21556	3.56091	0.00036957	0.0383252
Trank1	320429	94.4121	4.28442	1.16345	3.6825	0.00023095	0.0284982
Ggt7	207182	14.7832	4.1018	1.17423	3.49317	0.00047733	0.0453368
Sorcs2	81840	33.5547	3.84383	0.979041	3.92612	8.63e-05	0.0151988
Boc	117606	6.92473	3.2088	0.880199	3.64554	0.00026683	0.0316279
Abca6	76184	31.3091	2.90115	0.770604	3.76478	0.00016669	0.0229508
Plet1	76509	39.3475	2.86011	0.766414	3.73181	0.00019011	0.024726
Acy1	109652	271.95	2.74401	0.698032	3.93106	8.46e-05	0.0151988
Ppm1f	68606	294.347	2.67119	0.768466	3.476	0.00050895	0.0471003
Bmp3	110075	20.4523	2.36604	0.660423	3.58262	0.00034017	0.0372049
Prss35	244954	29.8077	1.87038	0.471291	3.96864	7.23e-05	0.0142955
Jun	16476	293.531	1.79976	0.437385	4.11482	3.87e-05	0.00917054
AU040320	100317	782.703	1.73324	0.486077	3.56578	0.00036278	0.0383252
Rnf215	71673	573.461	1.58522	0.426189	3.71953	0.0001996	0.0252771
Adrb1	11554	767.548	1.57857	0.405564	3.89227	9.93e-05	0.0164798
Yipf5	67180	2507.85	1.52151	0.392547	3.87601	0.00010618	0.0170332
Memo1	76890	1015.63	1.46518	0.352881	4.15206	3.29e-05	0.00806265
Tle4	21888	1787.03	1.34086	0.317021	4.22957	2.34e-05	0.00676045
Tsnax	53424	1099.83	1.31257	0.368952	3.55757	0.0003743	0.0383252
Adnp	11538	3388.81	1.0892	0.289808	3.75836	0.00017103	0.0232941
Ythdf3	229096	2836.46	1.06217	0.251954	4.21572	2.49e-05	0.00685454
Ccl9	20308	4974.74	0.972306	0.270318	3.5969	0.00032203	0.0357627
Kdm7a	338523	2980.8	0.969662	0.266913	3.63288	0.00028028	0.0322298
Phpt1	75454	964.108	-0.88404	0.244102	-3.62161	0.00029278	0.033282
Mmachc	67096	718.89	-1.06828	0.286742	-3.72558	0.00019487	0.0251029
Sri	109552	2104.59	-1.26719	0.322339	-3.93123	8.45e-05	0.0151988
Eif6	16418	639.547	-1.45359	0.337372	-4.30858	1.64e-05	0.00551658
Srpk2	20817	1693.78	-1.79415	0.490879	-3.65497	0.00025721	0.0312046
Fxyd5	18301	2269.72	-2.17692	0.587847	-3.70321	0.00021289	0.0265582
Thumpd1	233802	466.22	-2.45258	0.708178	-3.46323	0.00053373	0.0487685
Aldh4a1	212647	32.5364	-2.5121	0.603095	-4.16534	3.11e-05	0.00773832
Lefty1	13590	224.13	-2.55996	0.720548	-3.55279	0.00038116	0.0387526
BC048403	270802	46.0188	-2.85116	0.77004	-3.70261	0.00021339	0.0265582
Nipa1	233280	239.714	-2.87752	0.789874	-3.64302	0.00026946	0.0316279
Dpp3	75221	174.373	-2.92062	0.762889	-3.82836	0.000129	0.0193998
Stmn4	56471	292.031	-3.06938	0.67346	-4.55763	5.17e-06	0.0022633
Dcaf15	212123	162.582	-3.10255	0.760919	-4.07738	4.55e-05	0.0101162
Ildr2	100039795	198.966	-3.24417	0.938477	-3.45684	0.00054654	0.0496251
Hook2	170833	98.9336	-3.24538	0.933572	-3.4763	0.00050839	0.0471003
Sox2ot	320478	792.83	-3.36027	0.745387	-4.50809	6.54e-06	0.00277761
Mief1	239555	420.187	-3.3779	0.800121	-4.22173	2.42e-05	0.00685454
Jak3	16453	42.7104	-3.55085	0.833815	-4.25856	2.06e-05	0.00632001
Spaca6	75202	33.5717	-3.72847	0.783763	-4.75714	1.96e-06	0.00091442
Ifi203	15950	274.954	-3.77963	0.959545	-3.93898	8.18e-05	0.0151988
Cdr2l	237988	128.566	-3.78021	1.0728	-3.52368	0.0004256	0.042085
Egf	13645	43.5313	-3.84188	1.00713	-3.81466	0.00013637	0.0201308
Rasgrp4	233046	142.381	-3.84445	0.713469	-5.38839	7.11e-08	6.26e-05
Nkiras2	71966	93.9799	-3.935	1.0568	-3.7235	0.00019648	0.0251029
Tfpt	69714	59.944	-3.95985	1.05769	-3.74387	0.00018121	0.0240011
Hacd1	30963	127.11	-3.96596	0.543403	-7.29837	2.91e-13	1.4e-09
Csrp1	13007	271.484	-3.99171	0.950448	-4.19982	2.67e-05	0.00688656
Zfp146	26465	178.073	-4.02941	1.07451	-3.74998	0.00017685	0.02364
Zfp101	22643	408.091	-4.07152	0.701009	-5.80808	6.32e-09	9.12e-06
Fam217b	71532	113.376	-4.0909	0.972058	-4.20849	2.57e-05	0.00685454
Krt80	74127	118.796	-4.10196	1.15525	-3.5507	0.00038421	0.0387894
Cks1b	54124	143.697	-4.13186	1.12552	-3.67107	0.00024154	0.0295519
Acadvl	11370	410.248	-4.1916	1.07986	-3.88162	0.00010376	0.0170194
Pilrb2	545812	233.802	-4.19937	1.11554	-3.76444	0.00016692	0.0229508
Nabp1	109019	193.447	-4.24524	0.871089	-4.87349	1.1e-06	0.00058627
Cyb561	13056	28.0829	-4.25898	1.07202	-3.97287	7.1e-05	0.0142386
Lig3	16882	204.414	-4.26786	1.14308	-3.73365	0.00018872	0.024726
Sars2	71984	86.3392	-4.4156	1.26088	-3.502	0.00046178	0.0444451
2410002F23Rik	668661	46.6894	-4.49437	0.875181	-5.13536	2.82e-07	0.00019359
Zscan22	232878	185.381	-4.5182	1.07449	-4.20495	2.61e-05	0.00685454
Tmem14a	75712	198.895	-4.52861	0.784781	-5.77054	7.9e-09	1.04e-05
Atxn7l3	217218	42.2268	-4.53266	1.08489	-4.17798	2.94e-05	0.00744933
Zfp94	22756	160.314	-4.83033	1.13573	-4.25304	2.11e-05	0.00634275
Apitd1	69928	24.9381	-4.87056	1.38975	-3.50462	0.00045725	0.0443043
Bcl3	12051	15.5075	-4.95031	1.38648	-3.5704	0.00035644	0.0383252
Mterf2	74238	59.8542	-4.95969	1.39863	-3.54612	0.00039095	0.0391956
Eya1	14048	43.2281	-4.96398	1.27973	-3.87892	0.00010492	0.0170194
Nudt1	17766	71.2075	-4.98236	1.36931	-3.63859	0.00027414	0.031917
Pdlim1	54132	193.135	-5.00469	1.31214	-3.81415	0.00013665	0.0201308
Slitrk1	76965	77.2392	-5.015	1.3808	-3.63195	0.00028129	0.0322298
Masp1	17174	171.039	-5.03114	1.14166	-4.40685	1.05e-05	0.0039848
Eri2	71151	127.93	-5.04703	1.33821	-3.77147	0.00016229	0.0227468
Napepld	242864	73.5148	-5.06052	1.29365	-3.9118	9.16e-05	0.015745
Pmel	20431	21.6165	-5.06805	1.42419	-3.55855	0.00037291	0.0383252
Car14	23831	173.585	-5.15703	1.22463	-4.21108	2.54e-05	0.00685454
Hs3st1	15476	71.5058	-5.15975	1.37411	-3.75497	0.00017336	0.023391
Pparg	19016	80.7117	-5.2254	1.4869	-3.51428	0.00044095	0.0430132
Hcar2	80885	89.3337	-5.24764	1.3102	-4.00524	6.2e-05	0.0127779
Edaradd	171211	91.9063	-5.32453	1.53305	-3.47316	0.00051438	0.0472998
Serpinb1b	282663	159.756	-5.35479	1.3599	-3.93763	8.23e-05	0.0151988
Amer2	72125	35.4795	-5.35835	1.47066	-3.6435	0.00026896	0.0316279
Icam2	15896	140.881	-5.36868	1.54174	-3.48221	0.00049729	0.0469023
Mir6345	102466630	14.3414	-5.37289	1.54367	-3.48059	0.00050031	0.0469023
LOC100862268	100862268	14.0215	-5.40794	1.53842	-3.51526	0.00043933	0.0430132
Cd19	12478	48.9675	-5.42106	1.38806	-3.9055	9.4e-05	0.0157855
Phtf1os	100125931	57.3768	-5.43083	1.42927	-3.79971	0.00014487	0.0209144
Ift122	81896	113.747	-5.46099	1.21963	-4.47757	7.55e-06	0.00302769
Cep85l	100038725	35.9628	-5.48829	1.43332	-3.82906	0.00012863	0.0193998
Gprin1	26913	27.4644	-5.49532	1.39017	-3.95299	7.72e-05	0.0148567
Ankdd1b	271144	85.011	-5.49731	1.28359	-4.28277	1.85e-05	0.00592166
4930599N23Rik	75379	22.0042	-5.54577	1.54586	-3.5875	0.00033387	0.0367944
Cd209f	69142	231.9	-5.60067	1.58187	-3.54054	0.00039931	0.0397572
Pqlc1	66943	208.981	-5.61557	1.46488	-3.83346	0.00012635	0.0193998
Cyp2j12	242546	210.3	-5.71207	1.44391	-3.95597	7.62e-05	0.0148567
Pcdhb8	93879	18.7671	-5.73644	1.51744	-3.78034	0.00015662	0.0221675
Hmgn5	50887	187.16	-5.82003	1.04458	-5.57167	2.52e-08	2.6e-05
Gareml	242915	22.7968	-5.82398	1.51851	-3.83533	0.00012539	0.0193998
Kcnj9	16524	61.648	-5.84722	1.3484	-4.33643	1.45e-05	0.00497786
Smco3	654818	201.722	-5.88498	1.46798	-4.00889	6.1e-05	0.0127779
Creb3l1	26427	84.7046	-5.92576	1.34814	-4.3955	1.11e-05	0.00409113
D330045A20Rik	102871	145.994	-5.9309	1.4796	-4.00844	6.11e-05	0.0127779
Insc	233752	69.0612	-5.93513	1.46278	-4.05745	4.96e-05	0.0108523
Cd209g	70192	165.582	-5.96317	1.51829	-3.92756	8.58e-05	0.0151988
Cetn4	207175	69.703	-5.97407	1.54391	-3.86945	0.00010908	0.0172885
Derl3	70377	75.4363	-5.98131	1.37227	-4.35871	1.31e-05	0.00460692
Klrb1a	17057	67.6769	-6.01851	1.53982	-3.90858	9.28e-05	0.0157684
Jakmip2	76217	196.673	-6.02901	1.06468	-5.66276	1.49e-08	1.79e-05
Rarg	19411	19.6761	-6.06361	1.09784	-5.52321	3.33e-08	3.2e-05
Ly6d	17068	282.674	-6.15811	1.43688	-4.28575	1.82e-05	0.00592166
Tmod1	21916	87.5934	-6.29669	1.08031	-5.82858	5.59e-09	8.97e-06
Cish	12700	108.341	-6.43415	1.20892	-5.32223	1.03e-07	7.79e-05
Cxcr6	80901	1080.29	-6.6421	1.45354	-4.5696	4.89e-06	0.00220462
Spsb3	79043	17.4353	-6.76798	1.35999	-4.97648	6.48e-07	0.00037392
Avpi1	69534	36.9671	-7.1066	1.39493	-5.09458	3.5e-07	0.00022936
Slc19a2	116914	123.769	-7.33206	1.31195	-5.58868	2.29e-08	2.54e-05
Cd79a	12518	580.599	-7.41955	1.3786	-5.38196	7.37e-08	6.26e-05
Gm166	233899	109.805	-7.46946	1.06005	-7.04635	1.84e-12	6.63e-09
Gcc1	74375	75.8732	-7.95859	1.34889	-5.90009	3.63e-09	6.56e-06
Unc119	22248	101.449	-8.36309	1.32372	-6.31789	2.65e-10	6.38e-07
Abca8a	217258	222.202	-8.80398	1.33969	-6.57167	4.98e-11	1.44e-07
Sh2d1b1	26904	197.191	-9.60688	1.22376	-7.85028	4.15e-15	5.99e-11

## Sheet: Fig. 3e
	Comparison of RPKM values between iSPN+mut populations and the respective counterpart (iSPN-mut populations) for the 34-overlapping genes from the Venn diagram (Fig. 3d).
		iSPN+ mut							iSPN- mut
	Gm5796	41.0639	36.6709	23.9519	33.956				31.5766	35.1137	21.5776	25.4944	30.7611
	Gm3558	30.0772	30.0551	26.3341	34.9806				32.8935	28.8416	21.9331	26.9078	29.6139
	Gm3696	28.1496	27.0729	18.0169	24.2756				27.3752	28.1889	17.2423	20.0824	25.1688
	Gm2897	32.2376	29.633	22.0812	30.4244				30.0857	31.7211	20.7266	22.4188	26.5823
	Gm3500	32.9261	29.5495	20.2671	25.9714				27.1375	28.7085	18.5875	20.1751	26.6032
	LOC100861615	30.9405	29.3451	23.8829	30.7283				27.3273	29.2729	19.6907	24.2866	26.2417
	Gm3383	34.0585	29.218	20.767	29.0316				28.7723	32.584	18.4737	21.6248	26.0374
	Gm5795	7.58551	2.61402	3.27593	5.564				4.91148	3.53794	3.0638	5.6391	4.18588
	Eps8l1	0.0141503	0.0129132	0.885085	0.0133464				0	0.0945958	0	0.0105935	0
	Gsto2	11.2487	9.41086	5.42014	1.64832				0.0353314	0	0	0.384126	0
	Ada	8.0849	1.85142	0	0				0	0.696413	0	0	0
	Ass1	9.72397	1.41214	0.551807	1.35376				0.0534407	0	0	0	0
	Larp6	0	9.91809	1.66093	2.47088				0	0	0	0	0
	Edar	0.027993	2.47793	0	0.584525				0	0.0107301	0	0	0
	Mcm9	0.0398971	0.121363	6.57047	0.361654				0	0.0203907	0.0736559	0.00995619	0.467479
	Rspo1	0.842539	0.897023	0.889447	0				0	0	4.08861	0	0.342502
	Pcdhb20	0.0757905	0.0553314	3.30042	1.67828				1.67198	0	0	0	0.0761181
	Trank1	0.362313	0.129574	3.43461	0.0285311				0.0433622	0.0225209	0.158827	0.00733086	0.488216
	Ggt7	0.887715	0	1.4838	0.0957957				0	0.0302464	0	0.118147	0
	BC048403	0.082623	0.226198	0.117751	0.0962936				2.32828	0.177354	2.28801	0.927823	1.46994
	Ifi203	0.104495	0.34057	0.756433	0.144982				0.192303	0.228882	0.177166	7.17475	0.117798
	Hacd1	0.697614	0.106104	1.28879	0.169383				0	0	24.3781	11.0545	7.08971
	Zfp101	0.94301	0.0860564	0.552509	0.348028				27.3632	19.5192	27.6062	7.07386	1.56946
	Nabp1	0.0449648	0.0615504	0.783226	0.196517				22.3189	2.49915	32.9793	5.08303	15.4186
	Atxn7l3	9.82323	1.23208	21.0812	18.5842				62.0713	45.777	63.3646	61.135	35.4866
	Nudt1	0.0548532	0.100115	0	0.0532742				0	5.9293	0	0	7.63395
	Eri2	0	0.0526803	0.0114265	0.197261				5.29849	0.79845	8.55996	9.26521	0.010353
	Icam2	0	0.0823188	0	0				19.7182	0.172884	5.8881	0.0675312	0
	4930599N23Rik	18.0299	34.3194	23.6444	26.9782				27.4988	10.1393	20.5574	34.671	19.6533
	Pqlc1	0	0.128653	0	0				0.0225538	7.88136	0.84222	0.230684	0
	Hmgn5	0.0540191	0.0492963	0.021385	0.209856				0	0	0.0213701	0	3.02265
	Slc19a2	0	0	0	0.0144705				0	0.0228444	0.0117885	0.747336	0.117573
	Gcc1	0	0	0	0				0.501088	2.50012	0.827267	1.09959	1.29476
	Cbr3	0	0	0.0385338	0.0288901	0	0.0756664		6.6491	0	3.4919	0	7.10205	1.73212

## Sheet: Fig.3f
	DEG for some marker genes involved in the glutathione metabolism
		ISPN+ 3M			ISPN+ 8M
		Mean log2FoldChange	SEM		Mean log2FoldChange	SEM
	Abcc1	-0.0954859	0.743629		0.33438	0.54447
	Gss	0.328669	1.337		0.390328	0.522052
	Gclc	1.18616	0.685844		0.212415	0.401039
	Gsto1	0.691626	0.63385		-0.0068085	0.522744
	Gsto2	7.55018	1.15405		-0.462707	0.347715
	Gstm1	-0.0568174	0.58671		-0.140174	0.413246
	Gstm2	-0.174064	1.61591		-2.69644	0.54248
	Ggt7	5.29658	1.42503		-1.23195	0.507319
	Gsr	0.335666	0.51273		-0.124442	0.417113
	Gpx1	0.197545	0.240713		0.0459158	0.344462

## Sheet: Fig. 3g
	GSTO2	WB
		TrkbPenk-WT	TrkbPenk-KO
	Fold Change	0.99	1.82
		0.68	2.9
		1.17	3.61
		1.16	2.46
