# Supplementary material for: Impaired striatal glutathione–ascorbate metabolism induces transient dopamine increase and motor dysfunction
Source: Nat Metab. 2024 Oct 28;6(11):2100–17. doi: 10.1038/s42255-024-01155-z (PMC11599059; doi:10.1038/s42255-024-01155-z)
Supplement: Supplementary file 8 — Statistical source data. [file 42255_2024_1155_MOESM8_ESM.xlsx]

## Sheet: Fig.4g
		3M											8M
		TrkbPenk-WT					TrkbPenk-KO						TrkbPenk-WT					TrkbPenk-KO
	Basal	16.66	70.22	38.77	30.92	40.77	25.15	30.05	22.64	11.51	24.55		27.17	17.19	31.97	24.34	14.13	15.9	13.04	12.68	23.78	22.38	19.48	17.37
	Leak (PM)	89.74	155.23	132.81	88.45	152.17	77.31	104.5	85.52	45.01	72.43		55.25	49.07	85.08	74.65	52.3	42.06	24.88	37.68	47.78	45.74	35.23	41.63
	N-linked OxPhos CI (PM)	332.79	580.22	563.3	343.17	721.42	366.51	388.84	329.54	194.39	319.49		234.12	246.86	398.55	337.98	235.08	195.74	114.48	198.62	165.72	200.53	124.87	225.01
	N-linked OxPhos CI (PMG)	395	645.01	674.27	375.66	891	409.5	430.49	367.38	217.5	358.64		252.97	280.22	468.47	383.85	281.51	231.32	133.37	219.41	204.17	231.51	145.24	221.61
	NS-linked OxPhos CI+II (PMGS)	599.51	1083.32	1136.46	621.19	1399.07	608.43	711.4	616.38	346.23	638.14		406.7	466.48	754.45	629.04	461.47	380.59	220.15	343.27	360.18	411.9	227.62	369.86
	NS-linked ETS CI+CII (FCCP)	982.22	1713.75	1754.05	957.54	2259.85	937.58	1083.51	929.43	537.99	974.27		612.81	726.4	1174.63	956.07	719.2	608.62	342.48	510.24	591.42	654.93	352.32	540.71
	S-linked ETS (Rot)	252.18	539.58	576.63	299.57	653.52	287.53	347.4	318.33	163.47	338.08		190.68	241.08	372.28	319.48	226.5	207.25	114.6	168.47	199.83	230.53	111.54	192.54
	ROX	10.47	21.3	15.24	12.86	21.12	7.96	22.38	10.17	5.45	13.05		2.9	11.82	9.66	9.74	9.95	9.74	2.75	7.25	8.31	9.87	5.04	7.21
