# Supplementary material for: Impaired striatal glutathione–ascorbate metabolism induces transient dopamine increase and motor dysfunction
Source: Nat Metab. 2024 Oct 28;6(11):2100–17. doi: 10.1038/s42255-024-01155-z (PMC11599059; doi:10.1038/s42255-024-01155-z)
Supplement: Supplementary file 9 — Statistical source data. [file 42255_2024_1155_MOESM9_ESM.xlsx]

## Sheet: Fig. 5c
Gsto2 smFISH	2M
	TrkbPenk-WT	TrkbPenk-KO
Fold change of control	0.995122	2.24112
	1.12056	2.18885
	0.884321	2.06843

## Sheet: Fig. 5f
GSTO2 and TH expression analysis by WB from striatal tissues homogenate of mutants and controls at 2M
	TrkBPenk-WT				TrkbPenk-KO
GSTO2	1.05	1.37	0.58		2.67	2.4	3.14
TH	0.72	0.97	1.3		1.72	1.48	0.72

## Sheet: Fig. 5g
	Ascorbic acid (rAA) concentrations measured by HPLC (µg/mg tissue) in striatal and midbrain dopaminergic area tissue homogenate at 3M of age.
	AA
	STR			SN/VTA
	TrkbPenk-WT	TrkbPenk-KO		TrkbPenk-WT	TrkbPenk-KO
	4.68	4.2		3.48	3.83
	4.65	4.26		3.07	3.69
	4.59	4.42		2.88	3.74
				3.22	3.65

## Sheet: Fig. 5i
	Quantification of SVTC2 protein levels in striatal and in mDA tissue
	SVCT2 (STR)					SVCT2 (SN/VTA)
	100kDa		70kDa			100kDa		70kDa
	TrkbPenk-WT	TrkbPenk-KO	TrkbPenk-WT	TrkbPenk-KO		TrkbPenk-WT	TrkbPenk-KO	TrkbPenk-WT	TrkbPenk-KO
	1.08174	0.871656	0.81	2.17		1.06357	1.51383	0.75738	1.35573
	0.964965	0.689694	0.85	0.63		0.940777	2.2945	1.04472	2.54184
	0.953292	0.719096	1.34	0.77		0.995655	1.53743	1.19789	1.65734

## Sheet: Fig. 5n-q
Fig.5n	TH+ cell number			Fig.5o	TH+/EBF3+ COLOC
	TrkbPenk-WT	TrkbPenk-KO			TrkbPenk-WT	TrkbPenk-KO
Fold change of control	1.04	1.2		Fold change of control	1.02	1.28
	0.99	1.33			1	1.41
	0.96	1.35			0.98	1.39
Fig.5p	DAPI+			Fig.5q
	TrkbPenk-WT	TrkbPenk-KO			TrkbPenk-WT	TrkbPenk-KO
Fold change of control	1.03	1.04		Fold change of control	0.959592	1.162
	0.99	0.99			1.05674	1.23459
	0.98	0.97			0.983665	1.01142
