# Supplementary material for: Impaired striatal glutathione–ascorbate metabolism induces transient dopamine increase and motor dysfunction
Source: Nat Metab. 2024 Oct 28;6(11):2100–17. doi: 10.1038/s42255-024-01155-z (PMC11599059; doi:10.1038/s42255-024-01155-z)
Supplement: Supplementary file 11 — Statistical source data. [file 42255_2024_1155_MOESM11_ESM.xlsx]

## Sheet: Fig. 6c
Months _OF	TrkbPenk-WT											TrkbPenk-KO (Gsto2-shRNA)										TrkbPenk-KO (scrambled-shRNA)
7	1484.99	2077.16	2053.39	2003.9	2375.65	1833.31	1924.29	2742.6	2823.93	1862.56		1511.95	1828.37	2194.54	3717.23	2817.92	2707.28	2921.38	1591.77			3537.45	3745.12	3417.85	3965.99	3643.2	3665.06
8	1660.66	2169.77	1210.92	3787.32	3445.18	2723.79	2523.64	2952.35	2009.45	1465.74		1875.6	2297.2	3654.79	1977.82	3266.94	1971.66	1898.67	1343.67			3394.76	2904.63	3002.31	3695.06	3307.2
12	1756.04	1700.56	2402.76	2157.34	2366.6	2362.53	1871.64	1877.25	1937.35			2195.57	2572.58	2784.96	1495.2	2414.44	2675.7	1680.57	1843.74			3917.03	3614.61	2312.96	4208.67	4011.35
Box plot statistics			Box plot statistics				Box plot statistics
7M	TrkbPenk-WT		7M	TrkbPenk-KO (shGSTO2)			7M	TrkbPenk-KO(scramble)
Upper whisker	2823.93		Upper whisker	3717.23			Upper whisker	3965.99
3rd quartile	2375.65		3rd quartile	2869.65			3rd quartile	3745.12
Median	2028.65		Median	2450.91			Median	3654.13
1st quartile	1862.56		1st quartile	1710.07			1st quartile	3537.45
Lower whisker	1484.99		Lower whisker	1511.95			Lower whisker	3417.85
Nr. of data points	10		Nr. of data points	8			Nr. of data points	6
Box plot statistics			Box plot statistics				Box plot statistics
8M	TrkbPenk-WT		8M	TrkbPenk-KO (shGSTO2)			8M	TrkbPenk-KO(scramble)
Upper whisker	3787.32		Upper whisker	3654.79			Upper whisker	3695.06
3rd quartile	2952.35		3rd quartile	2782.07			3rd quartile	3394.76
Median	2346.7		Median	1974.74			Median	3307.2
1st quartile	1660.66		1st quartile	1887.14			1st quartile	3002.31
Lower whisker	1210.92		Lower whisker	1343.67			Lower whisker	2904.63
Nr. of data points	10		Nr. of data points	8			Nr. of data points	5
Box plot statistics			Box plot statistics				Box plot statistics
12M	TrkbPenk-WT		12M	TrkbPenk-KO (shGSTO2)			12M	TrkbPenk-KO(scramble)
Upper whisker	2402.76		Upper whisker	2784.96			Upper whisker	4208.67
3rd quartile	2362.53		3rd quartile	2624.14			3rd quartile	4011.35
Median	1937.35		Median	2305.01			Median	3917.03
1st quartile	1871.64		1st quartile	1762.16			1st quartile	3614.61
Lower whisker	1700.56		Lower whisker	1495.2			Lower whisker	3614.61
Nr. of data points	9		Nr. of data points	8			Nr. of data points	5
Center lines represent the medians, while the box limits indicate the 25th and 75th percentiles as determined by R software.

## Sheet: Fig. 6e
		TrkbPenk-WT		TrkbPenk-KO
	Rearing	Supported	Unsupported	Supported	Unsupported
		24	3	34	4
		21	13	28	3
		9	12	17	6
		18	3	15	9
		33	18	23	2
		15	12	23	0
		30	14	26	9
		18	2	42	3
		25	9	30	1
		39	13
		34	8
	TrkbPenk-WT				TrkbPenk-KO
	Box plot statistics		Box plot statistics		Box plot statistics		Box plot statistics
		Supported		Unsupported		Supported		Unsupported
	Upper whisker	39	Upper whisker	18	Upper whisker	34	Upper whisker	9
	3rd quartile	31.5	3rd quartile	13	3rd quartile	30	3rd quartile	6
	Median	24	Median	12	Median	26	Median	3
	1st quartile	18	1st quartile	5.5	1st quartile	23	1st quartile	2
	Lower whisker	9	Lower whisker	2	Lower whisker	15	Lower whisker	0
	Nr. of data points	11	Nr. of data points	11	Nr. of data points	9	Nr. of data points	9
	Center lines represent the medians, while the box limits indicate the 25th and 75th percentiles as determined by R software.

## Sheet: Fig. 6f
	Rearing	Unsupported Rearing
		TrkbPenk-WT	TrkbPenk-KO(scramble)	TrkbPenk-KO (shGSTO2)
		14	4	6
		9	3	5
		7	1	8
		16	4	10
		16	6	17
		13	8	6
		10	9	18
		18	4	14
		8	9	7
		10
		Box plot statistics			Box plot statistics				Box plot statistics
			TrkbPenk-WT			TrkbPenk-KO(scramble)				TrkbPenk-KO (shGSTO2)
		Upper whisker	18		Upper whisker	9			Upper whisker	18
		3rd quartile	16		3rd quartile	8			3rd quartile	14
		Median	11.5		Median	4			Median	8
		1st quartile	9		1st quartile	4			1st quartile	6
		Lower whisker	7		Lower whisker	1			Lower whisker	5
		Nr. of data points	10		Nr. of data points	9			Nr. of data points	9
		Center lines represent the medians, while the box limits indicate the 25th and 75th percentiles as determined by R software.
