# Supplementary material for: Impaired striatal glutathione–ascorbate metabolism induces transient dopamine increase and motor dysfunction
Source: Nat Metab. 2024 Oct 28;6(11):2100–17. doi: 10.1038/s42255-024-01155-z (PMC11599059; doi:10.1038/s42255-024-01155-z)
Supplement: Supplementary file 12 — Statistical source data. [file 42255_2024_1155_MOESM12_ESM.xlsx]

## Sheet: Fig. 7g
15W	TH+ CELL NUMBER
	TrkbPenk-WT	TrkbPenk-KO (Gsto2-shRNA)	TrkbPenk-KO (scrambled-shRNA)
Fold change of control	0.917094	1.10171	1.2453
	1.08291	1.15641	1.34103
	1	1.08547	1.26239

## Sheet: Fig. 7h
	8M	TH+ CELL NUMBER FOLD CHANGE
		TrkbPenk-WT	TrkbPenk-KO (Gsto2-shRNA)	TrkbPenk-KO (scrambled-shRNA)
	Fold change of control	0.908837	0.8498	0.816539
		1.01111	0.920402	0.893038
		1.08005	1.07098	1.0613

## Sheet: Fig. 7o
	15W	SST+ CELL NUMBER				NPY+ CELL NUMBER
		TrkbPenk-WT	TrkbPenk-KO (Gsto2-shRNA)	TrkbPenk-KO (scrambled-shRNA)		TrkbPenk-WT	TrkbPenk-KO (Gsto2-shRNA)	TrkbPenk-KO (scrambled-shRNA)
	Fold change of control	1.02787	0.960981	0.802676		1.01447	0.984909	0.817678
		1	0.875139	0.779264		1.06252	0.970126	0.782569
		0.972129	0.928651	0.784838		0.923006	0.904527	0.778873

## Sheet: Fig. 7s
	8M	SST+ CELL NUMBER				NPY+ CELL NUMBER
		TrkbPenk-WT	TrkbPenk-KO (Gsto2-shRNA)	TrkbPenk-KO (scrambled-shRNA)		TrkbPenk-WT	TrkbPenk-KO (Gsto2-shRNA)	TrkbPenk-KO (scrambled-shRNA)
	Fold change of control	0.967323	0.926823	0.682267		0.952412	1.02594	0.875509
		1.0179	0.919035	0.75392		1.01748	0.920299	0.724239
		1.01478	1.0125	0.728997		1.0301	0.911003	0.723394

## Sheet: Fig. 7t
		TrkbPenk-WT							TrkbPenk-KO (Gsto2-shRNA)						TrkbPenk-KO (scrambled-shRNA)
	Basal	22.49	29.86	28.9	5.58	4.29	15.98		13.11	16.27	23.84	9.72	10.55		9.94	10.47	11.62	15.1
	Leak (PM)	55.22	72.6	55.63	59	60.88	65.95		59.78	56.73	85.15	56.95	46.03		33.28	52.94	45.07	50.18
	N-linked OxPhos CI (PM)	262.82	257.68	329.72	255.38	246.73	233.59		226.65	280.35	337.3	267.91	196.04		114.12	185.37	198.16	163.46
	N-linked OxPhos CI (PMG)	333.19	327.13	437.86	349.09	310.1	291.5		270.04	338.29	421.64	312.36	250.2		141.06	212.38	252.53	206.85
	NS-linked OxPhos CI+II (PMGS)	537.36	610.31	638.83	552.86	462.03	445.14		510.71	555.25	703.91	526.73	413.56		277.93	388.45	411.11	391.28
	NS-linked ETS CI+CII (FCCP)	883.67	1022.79	1172.61	936.07	766.29	762.42		800.37	894.4	1140.11	800.04	713.17		469.44	633.19	641.87	661.98
	S-linked ETS (Rot)	309.91	386.18	310.31	249.05	213.28	219.4		331.78	315.18	409.64	293.88	226.59		184.48	240	233.95	236.8
	ROX	13.91	17.37	17.23	18.44	4.64	10.03		15.44	14.05	15.51	18.59	13.83		9.72	12.87	14.84	10.99
