# Supplementary material for: Impaired striatal glutathione–ascorbate metabolism induces transient dopamine increase and motor dysfunction
Source: Nat Metab. 2024 Oct 28;6(11):2100–17. doi: 10.1038/s42255-024-01155-z (PMC11599059; doi:10.1038/s42255-024-01155-z)
Supplement: Supplementary file 13 — Statistical source data. [file 42255_2024_1155_MOESM13_ESM.xlsx]

## Sheet: Fig. 8a
	mBDNF
	WT	TgHD Homo
Fold change of control	0.818474	0.61077
	0.938345	0.513653
	0.845339	0.491018
	1.13904	0.47285
	1.2588	0.510231
	Box plot statistics			Box plot statistics
		WT			TgHD Homo
	Upper whisker	1.26		Upper whisker	0.51
	3rd quartile	1.14		3rd quartile	0.51
	Median	0.94		Median	0.51
	1st quartile	0.85		1st quartile	0.49
	Lower whisker	0.82		Lower whisker	0.47
	Nr. of data points	5		Nr. of data points	5

## Sheet: Fig. 8b
	GSTO2
	WT	TgHD Homo
Fold change of control	1.20151	1.42524
	1.256	1.61935
	1.13792	1.52229
	0.89345	1.33121
	0.51112	1.3347
	Box plot statistics			Box plot statistics
		WT			TgHD Homo
	Upper whisker	1.26		Upper whisker	1.62
	3rd quartile	1.2		3rd quartile	1.52
	Median	1.14		Median	1.43
	1st quartile	0.89		1st quartile	1.33
	Lower whisker	0.51		Lower whisker	1.33
	Nr. of data points	5		Nr. of data points	5

## Sheet: Fig.8 c
	TRKB
Fold change of control	WT	TgHD Homo
	0.800723	1.25959
	0.599493	1.41989
	0.769394	1.14906
	1.50052	0.841571
	1.32987	1.39174
	Box plot statistics			Box plot statistics
		WT			TgHD Homo
	Upper whisker	1.5		Upper whisker	1.42
	3rd quartile	1.33		3rd quartile	1.39
	Median	0.8		Median	1.26
	1st quartile	0.77		1st quartile	1.15
	Lower whisker	0.6		Lower whisker	0.84
	Nr. of data points	5		Nr. of data points	5

## Sheet: Fig. 8d
	TH
Fold change of control	WT	TgHD Homo
	1.14122	0.942499
	1.18676	1.17498
	0.622641	1.1301
	1.13606	1.29025
	0.913315	1.07803
	Box plot statistics			Box plot statistics
		WT			TgHD Homo
	Upper whisker	1.19		Upper whisker	1.29
	3rd quartile	1.14		3rd quartile	1.17
	Median	1.14		Median	1.13
	1st quartile	0.91		1st quartile	1.08
	Lower whisker	0.62		Lower whisker	1.08
	Nr. of data points	5		Nr. of data points	5

## Sheet: Fig. 8f
	Stat T3 CAU/BA9_Asymptomatic HD+		Stat T5 CAU/BA9_Control
GSTO1	-0.29772	± 0.05366714	-0.0163845	± 0.4173031
GSTO2	0.514226	± 0.06288081	0.428708	± 0.50678017

## Sheet: Fig. 8g
	Human_HD_grade_2-4_iSPN_DEGs		Human_HD_grade_2-4_dSPN_DEGs
GSTO1	0.0104579		-0.0138378
GSTO2	-0.13198		-0.0175397

## Sheet: Fig. 8h
	Stat T3 CAU/BA9_Asymptomatic HD+		Stat T5 CAU/BA9_Control
ABCC1	-0.0305706	±0.06161038	0.241331	±0.38726072
GSS	-0.198199	±0.0441877	0.226854	±0.39576359
GCLC	0.458984	±0.0475713	0.835251	±0.41740458
GSTM1	0.764465	±0.3785651	1.90539	±2.620244
GSTM2	0.909157	±0.06988598	1.2371	±0.3645284
GGT7	-0.595513	±0.06831094	-0.856666	±0.3621659
GSR	-0.0969433	±0.03727965	0.405077	±0.35294822
GPX1	-0.66647	±0.245726	-0.276627	±2.168229

## Sheet: Fig. 8i
		Human_HD_grade_2-4_iSPN_DEGs		Human_HD_grade_2-4_dSPN_DEGs
	ABCC1	-0.0871027		0.00020922
	GSS	-0.0421388		-0.0197727
	GCLC	-0.107375		-0.107375
	GSTM1	0		0
	GSTM2	-0.0223433		-0.0178834
	GGT7	-0.156017		-0.0816445
	GSR	-0.0365389		-0.0148292
	GPX1	0		0
