# Supplementary material for: Impaired striatal glutathione–ascorbate metabolism induces transient dopamine increase and motor dysfunction
Source: Nat Metab. 2024 Oct 28;6(11):2100–17. doi: 10.1038/s42255-024-01155-z (PMC11599059; doi:10.1038/s42255-024-01155-z)
Supplement: Supplementary file 15 — Statistical source data. [file 42255_2024_1155_MOESM15_ESM.xlsx]

## Sheet: Extended Data Fig. 1
Extended Data Fig. 1b			Spatial novelty preference was assessed using a 3-arm Y-maze
			TrkbPenk-WT	TrkbPenk-KO
			0.506593	0.514259
			0.486385	0.403865
			0.544732	0.521536
			0.409991	0.472352
			0.264895	0.604046
			0.49767	0.316822
			0.469836	0.496862
			0.546472	0.405253
			0.699643	0.279159
			0.561069	0.517275
