# Supplementary material for: Impaired striatal glutathione–ascorbate metabolism induces transient dopamine increase and motor dysfunction
Source: Nat Metab. 2024 Oct 28;6(11):2100–17. doi: 10.1038/s42255-024-01155-z (PMC11599059; doi:10.1038/s42255-024-01155-z)
Supplement: Supplementary file 16 — Statistical source data. [file 42255_2024_1155_MOESM16_ESM.xlsx]

## Sheet: Extended Data Fig.2a
Extended Data Fig.2a		Total dopamine content in the striatum of TrkbPenk-KO at 3.5 and 8-9M
	3.5M TrkbPENK-KO					8-9M TrkbPENK-KO
DA	109.11	133.951	91.6667	129.227		48.3904	75.0214	57.2572	82.8036
DOPAC	73.5853	54.2424	56.2332	56.2092		24.8043	52.0574	34.4002	60.4752
HVA	25.2032	21.4787	17.419	21.0118		13.9509	20.6044	21.2121	61.4286

## Sheet: Extended Data Fig.2b
Extended Data Fig.2b		Total dopamine content in the striatum of TrkbPenk-WT at 3.5 and 8-9M
	3.5M TrkbPENK-WT					8-9M TrkbPENK-WT
DA	81.527	73.6178	86.263			44.7674	43.8717	75.5724	61.9254
DOPAC	36.8068	37.571	42.5108			22.0546	26.0644	51.9231	39.8012
HVA	15.9013	14.6554	16.2639			10.4795	12.5101	37.8788	34.8305

## Sheet: Extended Data Fig.2c
Extended Data Fig.2c		Quantitative immunoreactive TH+ cell number analysis in the SNc and VTA regions at 3M
	TrkbPenk-WT					TrkbPenk-KO
SNC	3668.5	3872	2810.5	3591.5	3366	4702.5	4603.5	4829	3597	3652
VTA	1809.5	2651	2535.5	1661	2123	2711.5	3580.5	2766.5	2458.5	3146
