# Supplementary material for: Impaired striatal glutathione–ascorbate metabolism induces transient dopamine increase and motor dysfunction
Source: Nat Metab. 2024 Oct 28;6(11):2100–17. doi: 10.1038/s42255-024-01155-z (PMC11599059; doi:10.1038/s42255-024-01155-z)
Supplement: Supplementary file 17 — Statistical source data. [file 42255_2024_1155_MOESM17_ESM.xlsx]

## Sheet: Extended Fig.4b
	Smad3 gene expression levels between Ctl_3M+ vs Mut_3M+
	Ctl_3M+						Mut_3M+
	3.47914	11.4585	3.97893	3.11106	12.6225		11.0098	7.62777	7.11467	17.6216
	Smad3 gene expression levels between Ctl_8M+ vs Mut_8M+
	Ctl_8M+						Mut_8M+
	5.58614	5.62202	2.91939	3.4006			12.2872	17.1348	6.27268	10.0217	13.6989	13.9393
