# Supplementary material for: Impaired striatal glutathione–ascorbate metabolism induces transient dopamine increase and motor dysfunction
Source: Nat Metab. 2024 Oct 28;6(11):2100–17. doi: 10.1038/s42255-024-01155-z (PMC11599059; doi:10.1038/s42255-024-01155-z)
Supplement: Supplementary file 18 — Statistical source data. [file 42255_2024_1155_MOESM18_ESM.xlsx]

## Sheet: Extended data Fig. 5a
	Striatal cytosolic fraction (CF) at 3M
	3M-CF	tGSH		GSH		GSSG		GSH:GSSG
		TrkbPenk-WT	TrkbPenk-KO	TrkbPenk-WT	TrkbPenk-KO	TrkbPenk-WT	TrkbPenk-KO	TrkbPenk-WT	TrkbPenk-KO
		1.13	0.61	1.23	0.54	1.01	0.69	1.22	0.79
		0.94	0.72	0.93	0.78	0.95	0.64	0.97	1.23
		0.93	0.7	0.84	0.68	1.03	0.72	0.81	0.94
		0.99	0.98	0.99	0.97	0.98	1.27	0.94	0.72
		0.95	0.97	0.95	0.93	0.69	2.42	1.31	0.36
		1.06	0.87	1.06	0.8	1.33	3.48	0.75	0.22
		tGSH							GSH							GSSG							GSH:GSSG
		Box plot statistics			Box plot statistics				Box plot statistics			Box plot statistics				Box plot statistics			Box plot statistics				Box plot statistics			Box plot statistics
			TrkbPenk-WT			TrkbPenk-KO				TrkbPenk-WT			TrkbPenk-KO				TrkbPenk-WT			TrkbPenk-KO				TrkbPenk-WT			TrkbPenk-KO
		Upper whisker	1.13		Upper whisker	0.98			Upper whisker	1.23		Upper whisker	0.97			Upper whisker	1.03		Upper whisker	3.48			Upper whisker	1.31		Upper whisker	1.23
		3rd quartile	1.06		3rd quartile	0.97			3rd quartile	1.06		3rd quartile	0.93			3rd quartile	1.03		3rd quartile	2.42			3rd quartile	1.22		3rd quartile	0.94
		Median	0.97		Median	0.79			Median	0.97		Median	0.79			Median	0.99		Median	0.99			Median	0.95		Median	0.76
		1st quartile	0.94		1st quartile	0.7			1st quartile	0.93		1st quartile	0.68			1st quartile	0.95		1st quartile	0.69			1st quartile	0.81		1st quartile	0.36
		Lower whisker	0.93		Lower whisker	0.61			Lower whisker	0.84		Lower whisker	0.54			Lower whisker	0.95		Lower whisker	0.64			Lower whisker	0.75		Lower whisker	0.22
		Nr. of data points	6		Nr. of data points	6			Nr. of data points	6		Nr. of data points	6			Nr. of data points	6		Nr. of data points	6			Nr. of data points	6		Nr. of data points	6
		Center lines represent the medians, while the box limits indicate the 25th and 75th percentiles as determined by R software

## Sheet: Extended data Fig. 5b
	Striatal whole homogenate (WH) at 3M
	3M-WH	tGSH		GSH		GSSG		GSH:GSSG
		TrkbPenk-WT	TrkbPenk-KO	TrkbPenk-WT	TrkbPenk-KO	TrkbPenk-WT	TrkbPenk-KO	TrkbPenk-WT	TrkbPenk-KO
		1.12	0.91	1.2	0.52	0.83	2.34	1.39	0.21
		0.95	0.87	0.89	0.71	1.15	1.49	0.75	0.46
		0.93	0.9	0.91	0.99	1.02	0.6	0.86	1.6

## Sheet: Extended data Fig. 5c
	Striatal mitochondrial fraction (MF) at 3M
	3M-MF
		tGSH		GSH		GSSG		GSH:GSSG
		TrkbPenk-WT	TrkbPenk-KO	TrkbPenk-WT	TrkbPenk-KO	TrkbPenk-WT	TrkbPenk-KO	TrkbPenk-WT	TrkbPenk-KO
		0.84	0.97	0.81	0.96	1.14	1.07	0.67	0.86
		0.93	0.86	0.95	0.84	0.69	1.04	1.31	0.77
		1.23	0.96	1.24	0.99	1.17	0.64	1.01	1.49
		1.01	0.69	0.94	0.78	1.23	0.44	0.73	1.7
		1.15	0.82	1.17	0.83	1.09	0.8	1.03	0.99
		0.84	0.68	0.89	0.67	0.68	0.71	1.25	0.9
		tGSH							GSH							GSSG							GSH:GSSG
		Box plot statistics			Box plot statistics				Box plot statistics			Box plot statistics				Box plot statistics			Box plot statistics				Box plot statistics			Box plot statistics
			TrkbPenk-WT			TrkbPenk-KO				TrkbPenk-WT			TrkbPenk-KO				TrkbPenk-WT			TrkbPenk-KO				TrkbPenk-WT			TrkbPenk-KO
		Upper whisker	1.23		Upper whisker	0.97			Upper whisker	1.24		Upper whisker	0.99			Upper whisker	1.23		Upper whisker	1.07			Upper whisker	1.31		Upper whisker	1.7
		3rd quartile	1.15		3rd quartile	0.96			3rd quartile	1.17		3rd quartile	0.96			3rd quartile	1.17		3rd quartile	1.04			3rd quartile	1.25		3rd quartile	1.49
		Median	0.97		Median	0.84			Median	0.94		Median	0.83			Median	1.11		Median	0.76			Median	1.02		Median	0.95
		1st quartile	0.84		1st quartile	0.69			1st quartile	0.89		1st quartile	0.78			1st quartile	0.69		1st quartile	0.64			1st quartile	0.73		1st quartile	0.86
		Lower whisker	0.84		Lower whisker	0.68			Lower whisker	0.81		Lower whisker	0.67			Lower whisker	0.68		Lower whisker	0.44			Lower whisker	0.67		Lower whisker	0.77
		Nr. of data points	6		Nr. of data points	6			Nr. of data points	6		Nr. of data points	6			Nr. of data points	6		Nr. of data points	6			Nr. of data points	6		Nr. of data points	6
		Center lines represent the medians, while the box limits indicate the 25th and 75th percentiles as determined by R software

## Sheet: Extended data Fig. 5d
	Striatal whole homogenate (WH) at 8M
	8M-WH
		tGSH		GSH		GSSG		GSH:GSSG
		TrkbPenk-WT	TrkbPenk-KO	TrkbPenk-WT	TrkbPenk-KO	TrkbPenk-WT	TrkbPenk-KO	TrkbPenk-WT	TrkbPenk-KO
		1.1	0.95	1.07	0.92	1.65	1.36	0.5	0.52
		0.89	0.77	0.92	0.73	0.43	1.46	1.67	0.38
		1	0.74	1.01	0.77	0.93	0.33	0.83	1.78
		0.92	0.75	1.08	0.79	0.44	0.61	1.59	0.84
		1.02	0.87	1.14	0.94	0.65	0.65	1.14	0.94
		1.06	0.85	0.78	0.5	1.9	1.93	0.27	0.17
	tGSH							GSH							GSSG							GSH:GSSG
	Box plot statistics			Box plot statistics				Box plot statistics			Box plot statistics				Box plot statistics			Box plot statistics				Box plot statistics			Box plot statistics
		TrkbPenk-WT			TrkbPenk-KO				TrkbPenk-WT			TrkbPenk-KO				TrkbPenk-WT			TrkbPenk-KO				TrkbPenk-WT			TrkbPenk-KO
	Upper whisker	1.1		Upper whisker	0.95			Upper whisker	1.14		Upper whisker	0.94			Upper whisker	1.9		Upper whisker	1.93			Upper whisker	1.67		Upper whisker	0.94
	3rd quartile	1.06		3rd quartile	0.87			3rd quartile	1.08		3rd quartile	0.92			3rd quartile	1.65		3rd quartile	1.46			3rd quartile	1.59		3rd quartile	0.94
	Median	1.01		Median	0.81			Median	1.04		Median	0.78			Median	0.79		Median	1.01			Median	0.98		Median	0.68
	1st quartile	0.92		1st quartile	0.75			1st quartile	0.92		1st quartile	0.73			1st quartile	0.44		1st quartile	0.61			1st quartile	0.5		1st quartile	0.38
	Lower whisker	0.89		Lower whisker	0.74			Lower whisker	0.78		Lower whisker	0.5			Lower whisker	0.43		Lower whisker	0.33			Lower whisker	0.27		Lower whisker	0.17
	Nr. of data points	6		Nr. of data points	6			Nr. of data points	6		Nr. of data points	6			Nr. of data points	6		Nr. of data points	6			Nr. of data points	6		Nr. of data points	6
	Center lines represent the medians, while the box limits indicate the 25th and 75th percentiles as determined by R software
