# Supplementary material for: Impaired striatal glutathione–ascorbate metabolism induces transient dopamine increase and motor dysfunction
Source: Nat Metab. 2024 Oct 28;6(11):2100–17. doi: 10.1038/s42255-024-01155-z (PMC11599059; doi:10.1038/s42255-024-01155-z)
Supplement: Supplementary file 19 — Statistical source data. [file 42255_2024_1155_MOESM19_ESM.xlsx]

## Sheet: Extended Data Fig. 6a
Time course expression analysis for striatal GSTO2 and TH.
	5M
		TH			GSTO2
		TrkbPenk-WT	TrkbPenk-KO		TrkbPenk-WT	TrkbPenk-KO
	Fold Change	0.97	0.78		1.01	0.77
		0.93	0.68		1.07	0.71
		1.1	0.97		0.92	0.94

## Sheet: Extended Data Fig. 6b
Time course expression analysis for striatal GSTO2 and TH.
	7M
		TH			GSTO2
		TrkbPenk-WT	TrkbPenk-KO		TrkbPenk-WT	TrkbPenk-KO
	Fold Change	0.71	0.51		1.02	0.81
		0.78	0.82		1.12	1.31
		1.5	0.53		0.86	0.39

## Sheet: Extended Data Fig. 6c
Time course expression analysis for striatal GSTO2 and TH.
	9M
		TH			GSTO2
		TrkbPenk-WT	TrkbPenk-KO		TrkbPenk-WT	TrkbPenk-KO
	Fold Change	0.74	1.33		1.28	0.8
		1.08	0.44		1.04	0.94
		1.18	0.56		0.68	1.14
