# Supplementary material for: Impaired striatal glutathione–ascorbate metabolism induces transient dopamine increase and motor dysfunction
Source: Nat Metab. 2024 Oct 28;6(11):2100–17. doi: 10.1038/s42255-024-01155-z (PMC11599059; doi:10.1038/s42255-024-01155-z)
Supplement: Supplementary file 21 — Statistical source data. [file 42255_2024_1155_MOESM21_ESM.xlsx]

## Sheet: Extended Data Fig. 7c-d
	Extended Data Fig. 7c
			TH+/EBF3+
			TrkbPenk-WT	TrkbPenk-KO
			94.5	77
			70	91
			77	84
	Extended Data Fig. 7d
			EBF3+
			TrkbPenk-WT	TrkbPenk-KO
			73.5	63
			70	80.5
			56	70
