# Supplementary material for: Impaired striatal glutathione–ascorbate metabolism induces transient dopamine increase and motor dysfunction
Source: Nat Metab. 2024 Oct 28;6(11):2100–17. doi: 10.1038/s42255-024-01155-z (PMC11599059; doi:10.1038/s42255-024-01155-z)
Supplement: Supplementary file 22 — Statistical source data. [file 42255_2024_1155_MOESM22_ESM.xlsx]

## Sheet: Extended Data Fig. 8d
	Efficiency (%)			Coverage(%)
	Scramble-shRNA	Gsto2-shRNA		Scramble-shRNA	Gsto2-shRNA
	46.79	48.97		18	19.67
	48.22	48.12		15.28	18.25
	38.65	44.07		15.98	15.25
